# Supplementary material for: Synergistic Modulation of Sn-Based Perovskite Solar Cells with Crystallization and Interface Engineering
Source: Molecules. 2024 May 29;29(11):2557. doi: 10.3390/molecules29112557 (PMC11173692; doi:10.3390/molecules29112557)
Supplement: Supplementary file 1 [file molecules-29-02557-s001.zip]

Archive with 1 entries (1 files):
- molecules-2993330-supplementary.pdf
